# Supplementary material for: A gain-of-function p53 mutant synergizes with oncogenic NRAS to promote acute myeloid leukemia in mice
Source: J Clin Invest. 2023 Dec 15;133(24):e173116. doi: 10.1172/JCI173116 (PMC10721149; doi:10.1172/JCI173116)
Supplement: Supplemental table 1 [file jci-133-173116-s239.xlsx]

## Sheet: Sheet1
Table S1-List of common DEGs in Fig. 3D
Common UP (12 genes)	Common Down (113 genes)
Pdzd4	Clstn1
Epha2	Tanc1
Igf2bp3	Ppp2r5b
Hopx	Prom1
Fn1	Kcng2
Itgb7	Lzts2
Ifi30	Auts2
Gm13624	Fam171a1
Gm10156	Prkch
Junb	Enpp5
Irf2bpl	Tacstd2
Ier2	Uaca
	Rab37
	Vipr2
	H2-Q7
	Prdm16
	Selp
	Arhgef5
	Muc13
	Dab2ip
	Psma8
	Cyp2r1
	Plxnc1
	Trim30b
	Plvap
	Cdk18
	Nwd1
	Nrap
	Nrxn1
	Tuba8
	Nhsl1
	Rbp1
	Rnf17
	Angpt1
	Serpina3g
	Myct1
	Clnk
	Emid1
	Hlf
	Myof
	Nrgn
	Mdfi
	Gpld1
	Cc2d2a
	Zfp827
	Spns2
	Meis1
	Sned1
	Dach1
	Axin2
	Gp9
	Mc5r
	Rgs9bp
	Paqr5
	Pbx1
	Rhoj
	Casp12
	Mecom
	Mdga1
	Cadps2
	Tnfsf13
	Mycn
	Med12l
	Gm11697
	C1qtnf6
	Sdc2
	Pde5a
	Gm16758
	Vldlr
	Atp1b2
	Pdzk1ip1
	Zfp462
	Ppp1r9a
	Myo1e
	Ppic
	Ehd3
	Zfp532
	Nr3c2
	Scarf1
	Prkg1
	Timp3
	Robo3
	Aff2
	Prkcq
	Dst
	Phldb2
	Pde10a
	Rusc2
	Dlg2
	Olfr417
	Kif21a
	Pf4
	Ptpn14
	Mpl
	Slc18a2
	Plxdc2
	Treml1
	Slamf1
	Csgalnact1
	Tie1
	Gdf3
	Gm10718
	Mmrn1
	Tmem215
	Slc16a9
	Fbxl13
	Gm11168
	Fcer1a
	Tnfsf13os
	Tek
	Gm26870
	F2rl2
	Eda2r
