# Supplementary material for: A gain-of-function p53 mutant synergizes with oncogenic NRAS to promote acute myeloid leukemia in mice
Source: J Clin Invest. 2023 Dec 15;133(24):e173116. doi: 10.1172/JCI173116 (PMC10721149; doi:10.1172/JCI173116)
Supplement: Supporting data values [file jci-133-173116-s240.xlsx]

## Sheet: Fig 1C
No. of days since birth check	Con	Pmut	N	NPmut
600	0
740	0
750	0
680	0
745	0
590	0
600	0					Pairwise	comparisons	using	Log-Rank	test
580	0
630	0						Con	Npmut	Nras
610	0					Npmut	7.3e-07	-	-
536		1				Nras	6.4e-06	3.6e-09	-
597		1				Pmut	7.1e-05	5.1e-09	0.19
325		1
617		1				P	value	adjustment	method:	Benjamini-Hochberg
468		1
480		0					Con	Npmut	Nras
480		0				Npmut	****	-	-
510		0				Nras	****	****	-
536		1				Pmut	****	****	0.19
617		1
498		0
570		1
480		0
479		1
492		1
700			1
529			1
260			1
210			1
340			1
412			1
519			1
738			1
462			1
562			1
533			1
551			1
507			1
358			1
449			1
390			1
81				1
81				1
73				1
53				1
85				1
100				1
70				1
71				1
80				1
85				1
78				1
90				1
55				1
61				1
87				1
62				1
85				1
79				1
48				1
88				1
61				1

## Sheet: Fig 1E
Con	Pmut	N	NPmut		One-way ANOVA summary
0.115	0.0787	0.1251	0.572		F	17.91
0.086	0.104	0.132	0.198		P value	<0.0001
0.0968	0.093	0.142	0.237		P value summary	****
0.11	0.08	0.11	0.156		Significant diff. among means (P < 0.05)?	Yes
0.078	0.0805	0.138	0.67		R squared	0.6495
0.0994	0.1051	0.1173	0.464
0.107	0.0938	0.073	0.634		Tukey's multiple comparisons test	Mean Diff.	95.00% CI of diff.	Below threshold?	Summary	Adjusted P Value
		0.1172	0.232		Con vs. Pmut	0.008157	-0.1513 to 0.1676	No	ns	0.999
			0.54		Con vs. N	-0.02044	-0.1748 to 0.1340	No	ns	0.9836
			0.36		Con vs. NPmut	-0.3005	-0.4447 to -0.1562	Yes	****	<0.0001
			0.33		Pmut vs. N	-0.0286	-0.1830 to 0.1258	No	ns	0.9573
					Pmut vs. NPmut	-0.3086	-0.4529 to -0.1644	Yes	****	<0.0001
					N vs. NPmut	-0.28	-0.4187 to -0.1414	Yes	****	<0.0001

## Sheet: Fig 1F
Con	Pmut	N	NPmut		One- way ANOVA summary
0.04	0.04	0.04	0.09		F	3.998
0.06	0.06	0.08	0.07		P value	0.03
0.06	0.06	0.06	0.08		P value summary	*
0.08			0.09		Significant diff. among means (P < 0.05)?	Yes
0.04			0.06		R squared	0.4614
			0.13
			0.13		Tukey's multiple comparisons test	Mean Diff.	95.00% CI of diff.	Below threshold?	Summary	Adjusted P Value
					Con vs. Pmut	0.002667	-0.04387 to 0.04920	No	ns	0.9983
					Con vs. N	-0.004	-0.05054 to 0.04254	No	ns	0.9943
					Con vs. NPmut	-0.03686	-0.07417 to 0.0004563	No	ns	0.0534
					Pmut vs. N	-0.006667	-0.05870 to 0.04536	No	ns	0.9817
					Pmut vs. NPmut	-0.03952	-0.08350 to 0.004450	No	ns	0.0849
					N vs. NPmut	-0.03286	-0.07683 to 0.01112	No	ns	0.179

## Sheet: Fig 1G
Mac1+ Gr1-
Con-BM	NPmut-BM		Con-SP	NPmut-SP		Con-PB	NPmut-PB		Con-BM vs NPmut-BM			Con-SP vs NPmut-SP			Con-PB vs NPmut-PB
0.378	0.36		4.38	1.3		6.11	4.27		Unpaired t test			Unpaired t test			Unpaired t test
1.01	8.55		1.69	23.5		5.43	14.8		P value	0.0454		P value	0.0365		P value	0.1725
1.12	7.14		4.48	21.5		3.26	6.22		P value summary	*		P value summary	*		P value summary	ns
1	8.47		3.87	6.29		3.95	13.8		Significantly different (P < 0.05)?	Yes		Significantly different (P < 0.05)?	Yes		Significantly different (P < 0.05)?	No
0.609	1.63		2.62	3.22		10.5	16.9		One- or two-tailed P value?	Two-tailed		One- or two-tailed P value?	Two-tailed		One- or two-tailed P value?	Two-tailed
1.4	5		2.77	11.9			17.2		t, df	t=2.170, df=16		t, df	t=2.312, df=14		t, df	t=1.451, df=12
0.626	2.93			7.6			15.9
	2.62			8.29			1.4
	2.81			24.6			2.86
	3.05			7.17
	22
Mac1+ Gr1 mid
Con-BM	NPmut-BM		Con-SP	NPmut-SP		Con-PB	NPmut-PB		Con-BM vs NPmut-BM			Con-SP vs NPmut-SP			Con-PB vs NPmut-PB
7.89	7.13		3.91	1.39		3.08	49.3		Unpaired t test			Unpaired t test			Unpaired t test
7.37	17.6		1.09	3.44		2.79	34.5		P value	0.01		P value	0.0216		P value	<0.0001
15.8	37.2		2.21	14		2.99	33.9		P value summary	**		P value summary	*		P value summary	****
15.2	31.7		2.03	7.88		3.77	32.1		Significantly different (P < 0.05)?	Yes		Significantly different (P < 0.05)?	Yes		Significantly different (P < 0.05)?	Yes
12.9	26.6		2.26	5.8		10.4	22.1		One- or two-tailed P value?	Two-tailed		One- or two-tailed P value?	Two-tailed		One- or two-tailed P value?	Two-tailed
19	28.4		3.02	4.38			21.8		t, df	t=2.977, df=14		t, df	t=2.585, df=14		t, df	t=5.927, df=12
	28.6			6.11			23.5
	31.6			9.32			39.7
	17.3			10.2			49.4
	21.5			3.23
Mac1+ Gr1hi
Con-BM	NPmut-BM		Con-SP	NPmut-SP		Con-PB	NPmut-PB		Con-BM vs NPmut-BM			Con-SP vs NPmut-SP			Con-PB vs NPmut-PB
23.1	1.7		0.725	0.146		4.82	30		Unpaired t test			Unpaired t test			Unpaired t test
21.2	11.3		1.54	1.28		2.89	18.1		P value	0.0064		P value	0.6187		P value	0.0031
18.9	12.7		1.26	2.39		3.34	40.8		P value summary	**		P value summary	ns		P value summary	**
21	13.8		1	3.33		4.65	17.2		Significantly different (P < 0.05)?	Yes		Significantly different (P < 0.05)?	No		Significantly different (P < 0.05)?	Yes
26.9	16.7		0.702	1.38		7.07	10.6		One- or two-tailed P value?	Two-tailed		One- or two-tailed P value?	Two-tailed		One- or two-tailed P value?	Two-tailed
18.9	20.7		2.54	1.23			12.7		t, df	t=3.202, df=14		t, df	t=0.5089, df=14		t, df	t=3.681, df=12
	13.5			0.851			12.4
	21			2.5			29.2
	2.19			1.18			31.8
	3.02			0.917

## Sheet: Fig 1H
Days post transplantation	Con	NPmut Don1	NPmut Don2	NPmut Don3	NPmut 6wk WBM
150	0
150	0
150	0
150	0
150	0
73		1
68		1
88		1					Pairwise	comparisons	using	Log-Rank	test
92		1
100		1						Con	Npmut-1	Npmut-2	Npmut-3
100		1					Npmut-1	0.004	-	-	-
75		1					Npmut-2	0.0055	0.0338	-	-
77		1					Npmut-3	0.0062	0.0432	0.2314	-
84		1					Npmut-6wk	0.0061	0.3376	0.0112	0.1075
106		1
78		1					P	value	adjustment	method:	Benjamini-Hochberg
101		1
106		1						Con	Npmut-1	Npmut-2	Npmut-3
69		1					Npmut-1	**	-	-	-
							Npmut-2	**	*	-	-
108			1				Npmut-3	**	*	0.2314	-
100			1				Npmut-6wk	**	0.3376	*	0.1075
73			1
100			1
102			1
112			1
108			1
82				1
82				1
118				1
118				1
109				1
97					1
92					1
84					1
70					1
74					1

## Sheet: Fig 2B
Round I					One- way ANOVA summary			Tukey's multiple comparisons test	Mean Diff.	95.00% CI of diff.	Below threshold?	Summary	Adjusted P Value
Con	Pmut	N	NPmut		F	23.03		Con vs. Pmut	-0.1283	-0.5988 to 0.3421	No	ns	0.8565
1	0.89	1.72	1.49		P value	<0.0001		Con vs. N	-1.173	-1.615 to -0.7320	Yes	****	<0.0001
1.001	1.27	2.24	1.72		P value summary	****		Con vs. NPmut	-0.6333	-1.149 to -0.1180	Yes	*	0.0144
0.999	1.1	1.77	1.68		Significant diff. among means (P < 0.05)?	Yes		Pmut vs. N	-1.045	-1.534 to -0.5561	Yes	***	0.0001
1	1.24	2.77			R squared	0.8315		Pmut vs. NPmut	-0.505	-1.062 to 0.05164	No	ns	0.0813
1		2.35						N vs. NPmut	0.54	0.007751 to 1.072	Yes	*	0.0463
1
Round II
Con	Pmut	N	NPmut		One- way ANOVA summary			Tukey's multiple comparisons test	Mean Diff.	95.00% CI of diff.	Below threshold?	Summary	Adjusted P Value
1.36	0.37	1.5	1.64		F	3.405		Con vs. Pmut	-0.1733	-2.148 to 1.801	No	ns	0.9937
1.12	1.85	3.6	2.97		P value	0.0502		Con vs. N	-1.497	-3.188 to 0.1937	No	ns	0.0901
0.37	1.02	0.43	2.86		P value summary	ns		Con vs. NPmut	-1.583	-3.558 to 0.3914	No	ns	0.1362
0.07		2.77			Significant diff. among means (P < 0.05)?	No		Pmut vs. N	-1.324	-3.364 to 0.7155	No	ns	0.2728
1.46		3.72			R squared	0.44		Pmut vs. NPmut	-1.41	-3.690 to 0.8702	No	ns	0.3101
1.06								N vs. NPmut	-0.086	-2.126 to 1.954	No	ns	0.9993
Round III
Con	Pmut	N	NPmut		One- way ANOVA summary			Tukey's multiple comparisons test	Mean Diff.	95.00% CI of diff.	Below threshold?	Summary	Adjusted P Value
0.35	1.14	4.52	1.94		F	6.969		Con vs. Pmut	-0.462	-2.529 to 1.605	No	ns	0.9009
0.59	0.48	2.5	2.17		P value	0.0082		Con vs. N	-2.185	-3.841 to -0.5276	Yes	*	0.0107
0.33		1.47	2.72		P value summary	**		Con vs. NPmut	-1.929	-3.732 to -0.1248	Yes	*	0.0357
0.14		1.64			Significant diff. among means (P < 0.05)?	Yes		Pmut vs. N	-1.723	-3.862 to 0.4166	No	ns	0.1271
0.33					R squared	0.6765		Pmut vs. NPmut	-1.467	-3.721 to 0.7881	No	ns	0.2541
								N vs. NPmut	0.2558	-1.631 to 2.142	No	ns	0.9747

## Sheet: Fig 2C
Cytokine ng/mL	Con	Con	Con	Con	Con	p53mut	p53mut	p53mut	N	N	N	N	NPmut	NPmut	NPmut
0	1	1	1	1	1	1.03	0.88	0.99	1.43	1.23	1.04	1.17	2.52	2.73	3.1
0.16	1.29	1.14	1.15	1.64	1.16	1.11	1.17	1.21	1.49	1.46	1.53	1.42	3.95	2.55	4.01
2	1.47	1.79	1.42	2.29	1.29	1.45	1.59	1.5	2.52	2.49	2.01	1.68	5.29	3.73	5.72
Two-way ANOVA	Ordinary
Alpha	0.05
Source of Variation	% of total variation	P value	P value summary	Significant?
Interaction	4.733	0.0243	*	Yes
Cytokine conc	15.13	<0.0001	****	Yes
Mutation	72.1	<0.0001	****	Yes
Tukey's multiple comparisons test	Predicted (LS) mean diff.	95.00% CI of diff.	Below threshold?	Summary	Adjusted P Value
0
Con vs. Pmut	0.03355	-0.7475 to 0.8146	No	ns	0.9994
Con vs. N	-0.2173	-0.9347 to 0.5001	No	ns	0.8449
Con vs. NPmut	-1.783	-2.564 to -1.002	Yes	****	<0.0001
Pmut vs. N	-0.2508	-1.068 to 0.5660	No	ns	0.8395
Pmut vs. NPmut	-1.817	-2.690 to -0.9435	Yes	****	<0.0001
N vs. NPmut	-1.566	-2.383 to -0.7490	Yes	****	<0.0001
0.16
Con vs. Pmut	0.1127	-0.6683 to 0.8937	No	ns	0.9795
Con vs. N	-0.199	-0.9164 to 0.5184	No	ns	0.8759
Con vs. NPmut	-2.227	-3.008 to -1.446	Yes	****	<0.0001
Pmut vs. N	-0.3117	-1.128 to 0.5051	No	ns	0.732
Pmut vs. NPmut	-2.34	-3.213 to -1.467	Yes	****	<0.0001
N vs. NPmut	-2.028	-2.845 to -1.212	Yes	****	<0.0001
2
Con vs. Pmut	0.1387	-0.6423 to 0.9197	No	ns	0.9629
Con vs. N	-0.523	-1.240 to 0.1944	No	ns	0.219
Con vs. NPmut	-3.261	-4.042 to -2.480	Yes	****	<0.0001
Pmut vs. N	-0.6617	-1.478 to 0.1551	No	ns	0.1468
Pmut vs. NPmut	-3.4	-4.273 to -2.527	Yes	****	<0.0001
N vs. NPmut	-2.738	-3.555 to -1.922	Yes	****	<0.0001

## Sheet: Fig 2D
% Live-BM					One-way ANOVA summary			Tukey's multiple comparisons test	Mean Diff.	95.00% CI of diff.	Below threshold?	Summary	Adjusted P Value
Con	Pmut	N	NPmut		F	8.692		Con vs. Pmut	0.00274	-0.01134 to 0.01682	No	ns	0.9369
0.019	0.00924	0.0486	0.00948		P value	0.0025		Con vs. N	-0.01498	-0.02834 to -0.001615	Yes	*	0.0268
0.02	0.0153	0.0308	0.0136		P value summary	**		Con vs. NPmut	0.006832	-0.008380 to 0.02204	No	ns	0.5607
0.0205	0.0171	0.0291	0.0153		Significant diff. among means (P < 0.05)?	Yes		Pmut vs. N	-0.01772	-0.03108 to -0.004355	Yes	**	0.0092
0.019	0.0259	0.0402			R squared	0.6848		Pmut vs. NPmut	0.004092	-0.01112 to 0.01930	No	ns	0.8538
		0.0243						N vs. NPmut	0.02181	0.007262 to 0.03635	Yes	**	0.0038
% Live- SP					One-way ANOVA summary			Tukey's multiple comparisons test	Mean Diff.	95.00% CI of diff.	Below threshold?	Summary	Adjusted P Value
Con	Pmut	N	NPmut		F	3.589		Con vs. Pmut	-0.02931	-0.06929 to 0.01067	No	ns	0.1882
0.0188	0.0701	0.0437	0.0247		P value	0.0436		Con vs. N	-0.02526	-0.06295 to 0.01243	No	ns	0.2494
0.0102	0.0263	0.0317	0.0213		P value summary	*		Con vs. NPmut	0.01141	-0.03212 to 0.05493	No	ns	0.8668
0.0342	0.0755	0.0809	0.0126		Significant diff. among means (P < 0.05)?	Yes		Pmut vs. N	0.00405	-0.03593 to 0.04403	No	ns	0.9904
0.0212	0.0691	0.0575			R squared	0.453		Pmut vs. NPmut	0.04072	-0.004802 to 0.08624	No	ns	0.0861
0.0703		0.0672						N vs. NPmut	0.03667	-0.006857 to 0.08019	No	ns	0.1117
Absolute No - BM					One-way ANOVA summary			Tukey's multiple comparisons test	Mean Diff.	95.00% CI of diff.	Below threshold?	Summary	Adjusted P Value
Con	Pmut	N	NPmut		F	11.02		Con vs. Pmut	0.02868	-1.580 to 1.637	No	ns	>0.9999
1.9152	0.996996	5.45098	0.727874		P value	0.0009		Con vs. N	-2.026	-3.552 to -0.5002	Yes	**	0.0091
1.944	1.78398	3.75698	1.04421		P value summary	***		Con vs. NPmut	0.8736	-0.8636 to 2.611	No	ns	0.4709
1.558	1.6245	3.01185	1.17473		Significant diff. among means (P < 0.05)?	Yes		Pmut vs. N	-2.055	-3.581 to -0.5289	Yes	**	0.0083
2.0064	2.90339	2.7216			R squared	0.7336		Pmut vs. NPmut	0.8449	-0.8923 to 2.582	No	ns	0.4979
		4.46823						N vs. NPmut	2.9	1.239 to 4.561	Yes	**	0.0011
Absolute No - SP
Con	Pmut	N	NPmut		One-way ANOVA summary			Tukey's multiple comparisons test	Mean Diff.	95.00% CI of diff.	Below threshold?	Summary	Adjusted P Value
2.1244	13.0386	16.2302	5.928		F	5.033		Con vs. Pmut	-8.086	-20.34 to 4.167	No	ns	0.2606
1.2546	4.92336	8.25468	6.177		P value	0.0157		Con vs. N	-13.75	-25.30 to -2.194	Yes	*	0.0182
4.7196	17.365	33.7838	2.28476		P value summary	*		Con vs. NPmut	-0.6044	-13.94 to 12.73	No	ns	0.9991
2.73904	13.7855	14.49			Significant diff. among means (P < 0.05)?	Yes		Pmut vs. N	-5.661	-17.91 to 6.592	No	ns	0.5463
10.1232		16.9344			R squared	0.5373		Pmut vs. NPmut	7.482	-6.469 to 21.43	No	ns	0.4255
								N vs. NPmut	13.14	-0.1972 to 26.48	No	ns	0.054

## Sheet: Fig 2E
Con	Pmut	N	NPmut		One-way ANOVA summary			Tukey's multiple comparisons test	Mean Diff.	95.00% CI of diff.	Below threshold?	Summary	Adjusted P Value
0.069	0.0524	0.083	0.0001		F	65.51		Con vs. Pmut	-0.003048	-0.02006 to 0.01397	No	ns	0.9603
0.051	0.037	0.08	1e-05		P value	<0.0001		Con vs. N	-0.02358	-0.04059 to -0.006568	Yes	**	0.0041
0.043	0.0528	0.087	0		P value summary	****		Con vs. NPmut	0.04826	0.03347 to 0.06304	Yes	****	<0.0001
0.041	0.0645	0.07	0		Significant diff. among means (P < 0.05)?	Yes		Pmut vs. N	-0.02053	-0.03819 to -0.002878	Yes	*	0.0182
0.04	0.0583	0.0637	0		R squared	0.8832		Pmut vs. NPmut	0.05131	0.03579 to 0.06682	Yes	****	<0.0001
0.024	0.043	0.0475	0					N vs. NPmut	0.07184	0.05632 to 0.08736	Yes	****	<0.0001
0.07			0.0001
			0.0001
			0
			0
			0

## Sheet: Fig 2F
Con	NPmut		Unpaired t test
0.0334	1e-05		P value	<0.0001
0.0335	1e-05		P value summary	****
0.0335	0.0001		Significantly different (P < 0.05)?	Yes
0.0308	0		One- or two-tailed P value?	Two-tailed
0.0363	0		t, df	t=17.67, df=27
0.03	0
0.0334	0.0001
0.0551	0.0001
0.045	0
0.0415	0
	0
	0
	0.0001
	0.0001
	0.0116
	0.0089
	0
	0
	0.0001

[truncated: 38 more sheets: Fig 2G, Fig 3C, Fig 4D, Fig 4F, Fig 4G, Fig 5B, Fig 5C, Fig 5G, Fig 5H, Fig 6B, Fig 6C, Fig 6D, Fig 6E, Fig 6F, Fig 7A, Fig 7C, Fig 7D, Fig 7E, Fig S1A, Fig S1B …]
